# Supplementary material for: Social Ecological Influences on HPV Vaccination Among Cape Verdean Immigrants in the U. S.: A Qualitative Study
Source: Vaccines (Basel). 2025 Jun 30;13(7):713. doi: 10.3390/vaccines13070713 (PMC12300976; doi:10.3390/vaccines13070713)
Supplement: Supplementary file 1 [file vaccines-13-00713-s001.zip]

Archive with 1 entries (1 files):
- vaccines-3678427-supplementary.pdf
